# Supplementary material for: Pomegranate Juices: Analytical and Bio-Toxicological Comparison of Pasteurization and High-Pressure Processing in the Development of Healthy Products
Source: Foods. 2025 Jan 18;14(2):315. doi: 10.3390/foods14020315 (PMC11765445; doi:10.3390/foods14020315)
Supplement: Supplementary file 1 [file foods-14-00315-s001.zip]

Archive with 1 entries (1 files):
- foods-3429338-supplementary.pdf
